# Supplementary material for: Network Plasticity as Bayesian Inference
Source: PLoS Comput Biol. 2015 Nov 6;11(11):e1004485. doi: 10.1371/journal.pcbi.1004485 (PMC4636322; doi:10.1371/journal.pcbi.1004485)
Supplement: S1 Code — (TAR.GZ) [file pcbi.1004485.s007.tar.gz]

Archive with 103 entries (97 files):
- synaptic-sampling-code
- synaptic-sampling-code/plotting
- synaptic-sampling-code/plotting/mix_data.m
- synaptic-sampling-code/plotting/plot_test_set_hist.m
- synaptic-sampling-code/plotting/plot_test_set_hist_a.m
- synaptic-sampling-code/plotting/plot_free_run.m
- synaptic-sampling-code/plotting/sort_neurons_seq.m
- synaptic-sampling-code/plotting/plot_mem_task.m
- synaptic-sampling-code/plotting/get_data_labels.m
- synaptic-sampling-code/plotting/get_layout.m
- synaptic-sampling-code/plotting/plot_weights_interactive.m
- synaptic-sampling-code/plotting/plot_input_hist.m
- synaptic-sampling-code/plotting/get_neuron_labels.m
- synaptic-sampling-code/plotting/plot_arrow.m
- synaptic-sampling-code/plotting/plot_trajectory.m
- synaptic-sampling-code/plotting/plot_mean_var.m
- synaptic-sampling-code/plotting/plot_data_hist.m
- synaptic-sampling-code/plotting/plot_mean_std.m
- synaptic-sampling-code/plotting/filter_data.m
- synaptic-sampling-code/plotting/plot_trajectory_jpca.m
- synaptic-sampling-code/plotting/plot_data_hist_a.m
- synaptic-sampling-code/plotting/sorted_hist_plot.m
- synaptic-sampling-code/plotting/plot_single_neuron_trials.m
- synaptic-sampling-code/plotting/plot_data_set.m
- synaptic-sampling-code/plotting/plot_field_time.m
- synaptic-sampling-code/plotting/save_fig.m
- synaptic-sampling-code/plotting/get_grid_layout.m
- synaptic-sampling-code/plotting/plot_trajectory_svm.m
- synaptic-sampling-code/plotting/snn_plot.m
- synaptic-sampling-code/plotting/plot_data_trials.m
- synaptic-sampling-code/plotting/plot_performance.m
- synaptic-sampling-code/plotting/sort_neurons_ct.m
- synaptic-sampling-code/plotting/plot_free_set_hist.m
- synaptic-sampling-code/plotting/plot_weights.m
- synaptic-sampling-code/mix_gauss
- synaptic-sampling-code/mix_gauss/generate_rate_pattern.m
- synaptic-sampling-code/mix_gauss/eval_turnover.m
- synaptic-sampling-code/mix_gauss/generate_mix_gauss_pattern_sequence_nd.m
- synaptic-sampling-code/mix_gauss/plot_weight_evolution.m
- synaptic-sampling-code/mix_gauss/eval_weight_hist.m
- synaptic-sampling-code/mix_gauss/eval_experiment.m
- synaptic-sampling-code/mix_gauss/generate_pattern_sequence.m
- synaptic-sampling-code/README.txt
- synaptic-sampling-code/main.m
- synaptic-sampling-code/default_options.m
- synaptic-sampling-code/snn8.15
- synaptic-sampling-code/snn8.15/snn_progress.m
- synaptic-sampling-code/snn8.15/snn_simulate.m
- synaptic-sampling-code/snn8.15/snn_performance.m
- synaptic-sampling-code/snn8.15/snn_options.m
- synaptic-sampling-code/snn8.15/snn_load_data.m
- synaptic-sampling-code/snn8.15/snn_find_method.m
- synaptic-sampling-code/snn8.15/locate_data_file.m
- synaptic-sampling-code/snn8.15/snn_version.m
- synaptic-sampling-code/snn8.15/snn_new.m
- synaptic-sampling-code/snn8.15/snn_process_options.m
- synaptic-sampling-code/snn8.15/snn_list_methods.m
- synaptic-sampling-code/snn8.15/private
- synaptic-sampling-code/snn8.15/private/alloc_field.m
- synaptic-sampling-code/snn8.15/private/gen_results_path.m
- synaptic-sampling-code/snn8.15/private/snn_process_data.m
- synaptic-sampling-code/snn8.15/private/snn_parse_meta_data.m
- synaptic-sampling-code/snn8.15/private/snn_assure_discrete_time.m
- synaptic-sampling-code/snn8.15/private/snn_assure_continuous_time.m
- synaptic-sampling-code/snn8.15/private/snn_dispatch_meta_data.m
- synaptic-sampling-code/snn8.15/private/snn_alloc.m
- synaptic-sampling-code/snn8.15/private/snn_dispatch_args.m
- synaptic-sampling-code/snn8.15/README.txt
- synaptic-sampling-code/snn8.15/snn_include.m
- synaptic-sampling-code/snn8.15/snn_allocate_field.m
- synaptic-sampling-code/snn8.15/snn_load.m
- synaptic-sampling-code/snn8.15/snn_parse_args.m
- synaptic-sampling-code/snn8.15/snn_get_method.m
- synaptic-sampling-code/snn8.15/snn_save.m
- synaptic-sampling-code/snn8.15/snn_switch_session.m
- synaptic-sampling-code/snn8.15/snn_set.m
- synaptic-sampling-code/snn8.15/snn_update_ct.m
- synaptic-sampling-code/snn8.15/snn_locate_data_file.m
- synaptic-sampling-code/snn8.15/snn_get_session_path.m
- synaptic-sampling-code/snn8.15/snn_clear_cache.m
- synaptic-sampling-code/snn8.15/snn_assert_equal.m
- synaptic-sampling-code/snn8.15/snn_clear_session.m
- synaptic-sampling-code/snn8.15/snn_train.m
- synaptic-sampling-code/snn8.15/snn_randomize.m
- synaptic-sampling-code/LICENSE.txt
- synaptic-sampling-code/run_experiment.m
- synaptic-sampling-code/synaptic_sampling
- synaptic-sampling-code/synaptic_sampling/wta_draw.m
- synaptic-sampling-code/synaptic_sampling/rand_int.m
- synaptic-sampling-code/synaptic_sampling/do_learning_task.m
- synaptic-sampling-code/synaptic_sampling/dump_network_params.m
- synaptic-sampling-code/synaptic_sampling/wta_draw_k.m
- synaptic-sampling-code/synaptic_sampling/snn_weight_prior_lognormal.m
- synaptic-sampling-code/synaptic_sampling/snn_train_rs.m
- synaptic-sampling-code/synaptic_sampling/mk_stochastic.m
- synaptic-sampling-code/synaptic_sampling/filter_spike_train.m
- synaptic-sampling-code/synaptic_sampling/snn_performance_ct.m
- synaptic-sampling-code/synaptic_sampling/wta_softmax.m
- synaptic-sampling-code/synaptic_sampling/population_conding.m
- synaptic-sampling-code/synaptic_sampling/dump_params.m
- synaptic-sampling-code/synaptic_sampling/append_data.m
- synaptic-sampling-code/synaptic_sampling/snn_sample_ctsp_lognormal.m
- synaptic-sampling-code/synaptic_sampling/mk_normalised.m
