# Supplementary material for: Network Plasticity as Bayesian Inference
Source: PLoS Comput Biol. 2015 Nov 6;11(11):e1004485. doi: 10.1371/journal.pcbi.1004485 (PMC4636322; doi:10.1371/journal.pcbi.1004485)
Supplement: S1 Code — (TAR.GZ) [file pcbi.1004485.s007.tar.gz › synaptic-sampling-code/plotting/plot_mean_std.m]

function plot_mean_std( mean, std, it, color )
% plot_mean_var( data, it, color )
%
% plot mean and variance (as shaded area around the mean)
%
% 01.12.2012
%

    hold on;
    h = area( [ it', it' ], [ mean(data,2)-std(data,1,2), 2*std(data,1,2) ], ...
              'LineStyle', 'none', 'FaceColor', min(1,color+0.7) );
    delete(h(1));
    plot( it, mean(data,2), 'Color', color );
end
