# Supplementary material for: Network Plasticity as Bayesian Inference
Source: PLoS Comput Biol. 2015 Nov 6;11(11):e1004485. doi: 10.1371/journal.pcbi.1004485 (PMC4636322; doi:10.1371/journal.pcbi.1004485)
Supplement: S1 Code — (TAR.GZ) [file pcbi.1004485.s007.tar.gz › synaptic-sampling-code/plotting/filter_data.m]

function [data_set] = filter_data( data_set, field_names, varargin )
% append data to the end of the dataset.


    [ neurons, ...
      neuron_map, ...
      remap ] = snn_process_options( varargin, ...
                                     'neurons', [], ...
                                     'neuron_map', [], ...
                                     'remap', true );

    if ischar( field_names )
        field_names = { field_names };
    end
                                 
    for i=1:length(field_names)

        data_field = data_set.(field_names{i});

        if ~isempty( neurons )
            filter = any( repmat( data_field(1,:), length(neurons), 1 ) == repmat( neurons(:), 1, size(data_field,2) ), 1 );
            data_field = [ data_field(1,filter); data_field(2,filter) ];
            if remap && isempty( neuron_map )
                neuron_map = zeros( 1, max( neurons ) );
                neuron_map( neurons ) = 1:length(neurons);
            end
        end

        if remap && isempty( neuron_map )
            neurons_used = sort( unique( data_field(1,:) ) );
            neuron_map = zeros( 1, max( neurons_used ) );
            neuron_map( neurons_used ) = 1:length(neurons_used);
        end

        if ~isempty( neuron_map )
            data_field(1,:) = neuron_map( data_field(1,:) );
        end

        data_set.(field_names{i}) = data_field;
    end
end
