# Supplementary material for: Network Plasticity as Bayesian Inference
Source: PLoS Comput Biol. 2015 Nov 6;11(11):e1004485. doi: 10.1371/journal.pcbi.1004485 (PMC4636322; doi:10.1371/journal.pcbi.1004485)
Supplement: S1 Code — (TAR.GZ) [file pcbi.1004485.s007.tar.gz › synaptic-sampling-code/plotting/plot_field_time.m]

function [h,ax] = plot_field_time( data_set, field_name, idx, h )
% plot data filed given by field_name
%
% David Kappel
% 04.11.2014
%
%
    t_range = data_set.time(end)-data_set.time(1);
    
    unit = 's';
    sc = 1;
    
    if t_range > 60
        t_range = t_range/60;
        sc = sc*60;
        unit = 's';
    end
    if t_range > 60
        t_range = t_range/60;
        sc = sc*60;
        unit = 'h';
    end

    if nargin<4
        [h,ax] = get_grid_layout( t_range, 100, 'plot' );
        axes(ax(1));
    end
    
    data = data_set.(field_name);
    if nargin>2
        data = data(idx,:);
    end        
        
    plot( data_set.time/sc, data );
    
    xlabel(sprintf('time [%s]',unit));
end
