# Supplementary material for: Network Plasticity as Bayesian Inference
Source: PLoS Comput Biol. 2015 Nov 6;11(11):e1004485. doi: 10.1371/journal.pcbi.1004485 (PMC4636322; doi:10.1371/journal.pcbi.1004485)
Supplement: S1 Code — (TAR.GZ) [file pcbi.1004485.s007.tar.gz › synaptic-sampling-code/plotting/save_fig.m]

function save_fig( h_ref, file_name, base_path, formats )
% Saves the figure given by h_ref to the specified file_name.
% save_fig creates 3 files in the 'figures' subfolder storing
% the figure in fig, eps and pdf format with 300 dpi
% resolution.
%
% 30.09.2011
% David Kappel
% 

    if nargin < 3 || isempty( base_path )
        base_path = snn_get_session_path;
    end
    if nargin < 4
        formats = {'fig','eps'};
    end
    if ~iscell(formats)
        formats = {formats};
    end

    file_path = fullfile( base_path , 'figures', file_name );
    
    [success,ms,e] = mkdir(fullfile(base_path ,'figures'));
    
    if ~success
        error('could not create folder %s.',fullfile(base_path ,'figures'));
    end        

    set( h_ref, 'PaperPositionMode', 'auto' );
    
    f_h = [ '-f', num2str(h_ref) ];

    renderer=['-' lower(get(h_ref, 'Renderer'))];
    
	if strcmpi(renderer, '-none')
        renderer = '-painters';
    end
    
    for i = 1:length(formats)
    
        switch formats{i}
            case 'fig'
               saveas( h_ref, file_path, 'fig' );
            case 'eps'
                print( f_h, '-depsc', renderer, '-r300', file_path );
            case 'png'
                print( f_h, '-dpng', renderer, '-r300', file_path );                
        end
    end
    
    fprintf('figure saved to ''%s''\n',file_path)
end
