# Supplementary material for: Network Plasticity as Bayesian Inference
Source: PLoS Comput Biol. 2015 Nov 6;11(11):e1004485. doi: 10.1371/journal.pcbi.1004485 (PMC4636322; doi:10.1371/journal.pcbi.1004485)
Supplement: S1 Code — (TAR.GZ) [file pcbi.1004485.s007.tar.gz › synaptic-sampling-code/plotting/sort_neurons_ct.m]

function idx = sort_neurons_ct( data, field_name )
%
% Generate the neural sorting index.
%

    P = [];
    
    for i=1:length(data)
        P = [ P, data(i).Pt(1:end-1,:) ];
    end

    [v,a] = max(P,[],2);
    [v,idx] = sort(a);
end
