# Supplementary material for: Network Plasticity as Bayesian Inference
Source: PLoS Comput Biol. 2015 Nov 6;11(11):e1004485. doi: 10.1371/journal.pcbi.1004485 (PMC4636322; doi:10.1371/journal.pcbi.1004485)
Supplement: S1 Code — (TAR.GZ) [file pcbi.1004485.s007.tar.gz › synaptic-sampling-code/mix_gauss/generate_mix_gauss_pattern_sequence_nd.m]

function data = generate_mix_gauss_pattern_sequence_nd( pat_gen, varargin )
% generate_mix_gauss_pattern_sequence_nd
%
% Generates a spike train sequence composed of rate patterns of a given length.
%
% 24.06.2014
% David Kappel
%

    if ischar( pat_gen ) && strcmp( pat_gen, 'init' )
        
        [ pattern_length, ...
          pattern_padding_length, ...
          background_noise, ...
          num_patterns, ...
          num_dim, ...
          input_dim, ...
          input_std, ...
          pattern_rate, ...
          varargin ] = snn_process_options( varargin, ...
                                            'pattern_length', 0.100, ...
                                            'pattern_padding_length', 0.000, ...
                                            'background_noise', 2, ...
                                            'num_patterns', 7, ...
                                            'num_dim', 3, ...
                                            'input_dim', 1000, ...
                                            'input_std', 0.3, ...
                                            'pattern_rate', 80 );

        data = struct;
        data.num_inputs = input_dim;
        data.input_std = input_std;
        data.pattern_length = pattern_length;
        data.pattern_padding_length = pattern_padding_length;
        data.background_noise = background_noise;
        data.pattern_rate = pattern_rate;
        data.num_dim = num_dim;
        data.num_patterns = num_patterns;
        
        
        data.gauss_means = 0.5+0.2*randn(num_dim,num_patterns);
        data.gauss_vars = 0.04*repmat(eye(num_dim),1,num_patterns)+0.01*randn(num_dim,num_dim*num_patterns);
        
        data.tuning_means = rand(num_dim,input_dim);
        
        data.fcn_generate = @( data_gen, i )( generate_mix_gauss_pattern_sequence_nd( data_gen, i ) );
        
    elseif isstruct( pat_gen )

        i = pat_gen.seq_id;        
        n_dim = pat_gen.num_dim;
    
        sample = pat_gen.gauss_means(:,i) + pat_gen.gauss_vars(:,((i-1)*n_dim+1):(i*n_dim))*randn(n_dim,1);
    
        pattern = exp( -(1/(pat_gen.input_std)^2)*sum( (repmat(sample,1,pat_gen.num_inputs) - pat_gen.tuning_means(:,1:pat_gen.num_inputs)).^2, 1 ) )';
        
        if pat_gen.pattern_length > 0.0
        
            if ( pat_gen.pattern_padding_length > 0 )
                data = generate_pattern_sequence( { pat_gen.background_noise*ones(numel(pattern),1), pat_gen.background_noise + pat_gen.pattern_rate*pattern }, ...
                                                  { [1,2,1] }, ...
                                                  [pat_gen.pattern_padding_length/2, pat_gen.pattern_length, pat_gen.pattern_padding_length/2], ...
                                                  varargin{:}, ...
                                                  10, 0, {' ', sprintf('%.0f',pat_gen.seq_id) } );
            else
                data = generate_pattern_sequence( { pat_gen.background_noise*ones(numel(pattern),1), pat_gen.background_noise + pat_gen.pattern_rate*pattern }, ...
                                                  { 2 }, ...
                                                  pat_gen.pattern_length, ...
                                                  varargin{:}, ...
                                                  10, 0, {' ', sprintf('%.0f',pat_gen.seq_id) } );
            end
        end
        
        data.cur_pattern = pattern;
        data.cur_sample = sample;

    else
        error( 'unexpected input type!' );
    end

end
