# Supplementary material for: Network Plasticity as Bayesian Inference
Source: PLoS Comput Biol. 2015 Nov 6;11(11):e1004485. doi: 10.1371/journal.pcbi.1004485 (PMC4636322; doi:10.1371/journal.pcbi.1004485)
Supplement: S1 Code — (TAR.GZ) [file pcbi.1004485.s007.tar.gz › synaptic-sampling-code/mix_gauss/eval_weight_hist.m]

function weight_hist = eval_weight_hist(epochs,idx)
% eval_weight_hist(epochs,plot_other,data)
%
% evaluate weight history of network for given epochs.
%
% David Kappel
% 27.10.2014
%
%

    if nargin<1
        epochs = 'all';
    end
    
    epoch_files = snn_locate_data_file(epochs);

    data = load(snn_locate_data_file(epoch_files{1}));
    
    weight_hist = struct;
    weight_hist.W = nan(numel(data.net.W),length(epoch_files));
    weight_hist.V = nan(numel(data.net.V),length(epoch_files));
    weight_hist.theta_W = nan(numel(data.net.theta_W),length(epoch_files));
    weight_hist.theta_V = nan(numel(data.net.theta_V),length(epoch_files));
    
    time_stamp = zeros(1,length(epochs));
    cur_time = 0;
    
    if nargin<2
        rand_perm = randperm(numel(data.net.W));
        idx = rand_perm(1:10);
    end
    
    snn_progress('evaluating epochs');
    
    for i=1:length(epoch_files)
        
        snn_progress(i/length(epoch_files));
        
        data = load(snn_locate_data_file(epoch_files{i}));
        if isfield(data,'sim_train') && ~isempty(data.sim_train)
            cur_time = cur_time + data.sim_train.time(end);
        elseif isfield(data.net,'time')
            cur_time = data.net.time(end);
        else
            cur_time = cur_time + 1;
        end
        
        time_stamp(i) = cur_time;
            
        weight_hist.W(:,i) = data.net.W(:);
        weight_hist.V(:,i) = data.net.V(:);
        weight_hist.theta_W(:,i) = data.net.theta_W(:);
        weight_hist.theta_V(:,i) = data.net.theta_V(:);
    end

    snn_progress();
    
    weight_hist.time = time_stamp;
    weight_hist.idx = idx;
    
    snn_save('weight_hist',weight_hist);
        
    h = figure;
    plot( time_stamp, weight_hist.W(idx,:) );
    save_fig( h, 'weight_hist' );
end
