# Supplementary material for: Network Plasticity as Bayesian Inference
Source: PLoS Comput Biol. 2015 Nov 6;11(11):e1004485. doi: 10.1371/journal.pcbi.1004485 (PMC4636322; doi:10.1371/journal.pcbi.1004485)
Supplement: S1 Code — (TAR.GZ) [file pcbi.1004485.s007.tar.gz › synaptic-sampling-code/mix_gauss/eval_experiment.m]

function eval_experiment( session_ee_ee_all, session_ee_se_all )
% eval_experiment( ee_ee_session_paths, ee_se_session_paths )
%
% David Kappel
% 31.08.2015
%

%% evalute turnover
    if ~iscell(session_ee_ee_all)
        session_ee_ee_all = { session_ee_ee_all };
    end

    if ~iscell(session_ee_se_all)
        session_ee_se_all = { session_ee_se_all };
    end

    h3 = 4.0;
    eval_times = h3:0.5:7;

    spine_formation = zeros(length(session_ee_ee_all),2);
    spine_survival_ee = zeros(length(session_ee_ee_all),length(eval_times));
    spine_survival_se = zeros(length(session_ee_se_all),length(eval_times));

    for f_id = 1:length(session_ee_ee_all)
        snn_switch_session(session_ee_ee_all{f_id});

        h = 3600/0.2; % number of iterations per hour

        t1 = round(2.5*h);
        t2 = round(3.0*h);
        t3 = round(3.5*h);
        t4 = round(4.0*h);

        data = load(snn_locate_data_file(t1));
        active_1 = (data.net.theta_W > 0);

        data = load(snn_locate_data_file(t2));
        active_2 = (data.net.theta_W > 0);

        data = load(snn_locate_data_file(t3));
        active_3 = (data.net.theta_W > 0);

        data = load(snn_locate_data_file(t4));
        active_4 = (data.net.theta_W > 0);

        spine_formation(f_id,:) = [ 100*sum( active_2(:) > active_1(:) )/sum(active_1(:)), 100*sum( active_4(:) > active_3(:) )/sum(active_2(:)) ];

        t2 = round(3.5*h);
        t3 = round(h3*h);

        spine_survival = zeros(1,length(eval_times));

        data = load(snn_locate_data_file(t2));
        active_2 = (data.net.theta_W > 0);

        data = load(snn_locate_data_file(t3));
        active_3 = (data.net.theta_W > 0);

        sp_active = active_3 > active_2;
        spine_survival(1) = sum(sp_active(:));

        for i=2:length(spine_survival)
            data = load(snn_locate_data_file(eval_times(i)*h));
            sp_active = and( sp_active, data.net.theta_W > 0 );    
            spine_survival(i) = sum(sp_active(:));
        end

        spine_survival_ee(f_id,:) = 100*spine_survival./spine_survival(1);
    end

    for f_id = 1:length(session_ee_se_all)
        snn_switch_session(session_ee_se_all{f_id});

        data = load(snn_locate_data_file(t2));
        active_2 = (data.net.theta_W > 0);

        data = load(snn_locate_data_file(t3));
        active_3 = (data.net.theta_W > 0);

        spine_survival = zeros(1,length(eval_times));

        sp_active = active_3 > active_2;
        spine_survival(1) = sum(sp_active(:));

        for i=2:length(spine_survival)
            data = load(snn_locate_data_file(eval_times(i)*h));
            sp_active = and( sp_active, data.net.theta_W > 0 );    
            spine_survival(i) = sum(sp_active(:));
        end

        spine_survival_se(f_id,:) = 100*spine_survival./spine_survival(1);
    end

    snn_switch_session(session_ee_ee_all{1});

%% plot results
    close all; drawnow;

    h1 = figure;
    subplot(1,3,1);

    bar( mean(spine_formation,1), 0.5 );
    hold on;
    if size(spine_formation,1)>1
        errorbar( mean(spine_formation,1), std(spine_formation,1), '.k' );
    end
    set(gca,'XTick',[1,2],'XTickLabel',{'SE','EE'});
    ylabel('spine formation (%)');
    save_fig( h1, 'spine-formation-se-ee' );

    spine_survival_ee_mean = mean(spine_survival_ee,1);
    spine_survival_ee_std = std(spine_survival_ee,1);
    spine_survival_se_mean = mean(spine_survival_se,1);
    spine_survival_se_std = std(spine_survival_se,1);

    subplot(1,3,2:3);

    y1 = spine_survival_se_mean;
    y2 = spine_survival_ee_mean;
    plot( eval_times, y1, 'b.', eval_times, y2, 'r.' );
    ylabel('formation of new synapses (%)');
    xlabel('time (hours)');
    legend('EE-SE','EE-EE');
    ylim([0,100]);

    [f,gof1] = fit(eval_times',y1','exp2');
    plot( f, eval_times, y1, 'b.' );
    hold on;
    if size(spine_survival_se,1)>1
        errorbar( eval_times, spine_survival_se_mean, spine_survival_se_std, '.b' );
    end

    [f,gof2] = fit(eval_times',y2','exp2');
    plot( f, eval_times, y2, 'r.' );
    ylim([0,100]);
    hold on;
    if size(spine_survival_ee,1)>1
        errorbar( eval_times, spine_survival_ee_mean, spine_survival_ee_std, '.r' );
    end
    xlim([eval_times(1),eval_times(end)]);
    ylabel( 'survival of new synapses (%)' );
    xlabel( 'time since exposure to EE (hours)' );
    legend( 'data EE-SE', 'fitted curve EE-SE', 'data EE-EE', 'fitted curve EE-EE' ); 
    
    save_fig( h1, 'spine-survival-se-ee' );

end
