# Supplementary material for: Network Plasticity as Bayesian Inference
Source: PLoS Comput Biol. 2015 Nov 6;11(11):e1004485. doi: 10.1371/journal.pcbi.1004485 (PMC4636322; doi:10.1371/journal.pcbi.1004485)
Supplement: S1 Code — (TAR.GZ) [file pcbi.1004485.s007.tar.gz › synaptic-sampling-code/README.txt]

    Matlab implementation of Synaptic Sampling
    Copyright (C) 2015 Kappel David

    License Statement:

    This program is free software: you can redistribute it and/or modify
    it under the terms of the GNU General Public License as published by
    the Free Software Foundation, either version 3 of the License, or
    (at your option) any later version.

    This program is distributed in the hope that it will be useful,
    but WITHOUT ANY WARRANTY; without even the implied warranty of
    MERCHANTABILITY or FITNESS FOR A PARTICULAR PURPOSE.  See the
    GNU General Public License for more details.

    You should have received a copy of the GNU General Public License
    along with this program.  If not, see <http://www.gnu.org/licenses/>.


    Details to the Code:

    This folder contains the source code that was used to create the
    experimental results reported in [1] and some examples how to
    use it.

    The experiments were run in Matlab R2007a (7.4.0.287)
    on a 64-bit Linux machine (Fedora, Core release 6 (Zod))
    and Matlab R2011b (7.13.0.564) on a 64-bit Linux machine
    (Debian 4.8.4-1 (Jessie)).

    To get started run the main.m script (you need writing permission
    on the current working directory).

    This will perform a number of different training sessions and plot
    the results. The results are saved to the results/ subfolder of
    your current working directory.
    
    If you have any problems or questions, please contact me at
    david@igi.tugraz.at, http://www.igi.tugraz.at/kappel/

    David Kappel, Graz, August 2015


    [1]  D. Kappel, S. Habenschuss, R. Legenstein and W. Maass.
         Network Plasticity as Bayesian Inference.
         PLOS Computational Biology, 2015.
