# Supplementary material for: Network Plasticity as Bayesian Inference
Source: PLoS Comput Biol. 2015 Nov 6;11(11):e1004485. doi: 10.1371/journal.pcbi.1004485 (PMC4636322; doi:10.1371/journal.pcbi.1004485)
Supplement: S1 Code — (TAR.GZ) [file pcbi.1004485.s007.tar.gz › synaptic-sampling-code/main.m]

%
% main.m
%
% This setting realizes experiment 4 of:
%   D. Kappel, S. Habenschuss, R. Legenstein and W. Maass.
%   Network Plasticity as Bayesian Inference. PLOS Computational
%   Biology, 2015.
%
%
% Institute for Theoretical Computer Science
% Graz University of Technology
%
% 31.08.2015
% David Kappel
% http://www.igi.tugraz.at/kappel/
%
%

% train a network EE-EE condition
ee_ee_path = run_experiment('exp_mode','ee-ee','input_std',0.3);

% train a network EE-SE condition
ee_se_path = run_experiment('exp_mode','ee-se','input_std',0.3);

% evaluate the experimental results and plot them
eval_experiment(ee_ee_path, ee_se_path);
