# Supplementary material for: Network Plasticity as Bayesian Inference
Source: PLoS Comput Biol. 2015 Nov 6;11(11):e1004485. doi: 10.1371/journal.pcbi.1004485 (PMC4636322; doi:10.1371/journal.pcbi.1004485)
Supplement: S1 Code — (TAR.GZ) [file pcbi.1004485.s007.tar.gz › synaptic-sampling-code/default_options.m]

function options = default_options( varargin )
% Setup and return default options of network and experiment.
%
% see synaptic_sampling/snn_sample_ctsp_lognormal.m for more details.
%
% David Kappel
% 31.08.2015
%
   base_path = 'results/';   
   
   args = varargin;
   
   if (mod(numel(varargin),2)==1) && iscell(varargin{end})
       args = { varargin{1:(end-1)}, varargin{end}{:} };
   end

   [base_path, args] = snn_process_options( args, 'base_path', base_path );

   options =    { 'free_run_time', 0.400, ...         % free run time (s)
                  'output_rate', 100, ...             % output rate per WTA circuit (Hz)
                  'train_method', 'rs', ...           % continuous time batch update
                  'tau_x_r', 0.002, ...               % rise time of feed-forward EPSP (s)
                  'tau_z_r', 0.002, ...               % rise time of lateral EPSP (s)
                  'tau_x_f', 0.020, ...               % fall time of feed-forward EPSP (s)
                  'tau_z_f', 0.020, ...               % fall time of lateral EPSP (s)
                  'tau_rf', 0.0100, ...               % fall time of refractory EPSP (s)
                  'rec_delay', 0.005, ...             % delay on lateral synapses (s)
                  'eta', 1E-4, ...                    % learn rate
                  'save_interval', 50, ...            % number of iterations between 2 save files
                  'pretrain_ff_weights', false, ...   % pretrain feed-forward weights
                  'update_on_spike', true, ...        % update right after spike event
                  'regen_seqs', true, ...             % regenerate sequences in each epoch
                  'iw_track_speed', 0.001, ...        % speed of importance weight tracking
                  'use_iw', false, ...                % use importance sampling
                  'w_prior_mean',  0.5, ...           % synaptic weights prior
                  'w_prior_sigma', 1.0, ...           % synaptic weights variance
                  'w_prior_N', 100, ...               % number of samples averaged over
                  'w_offs', 2, ...                    % weight offset (-log(alpha))
                  'theta_0', 3,  ...                  % synaptic parameter update
                  'w_rf', 0, ...                      % refractory amplitude
                  'w_r', -8, ...                      % depressing current
                  'tau_r_r', 10, ...                  % rise time of depressing current
                  'tau_r_f', 30, ...                  % fall time of depressing current
                  'w_d_max', 5, ...                   % clip weight updates at this value*
                  'sample_method', 'ctsp_lognormal', ...     % continuous time spiking structure plasticity
                  'weight_prior_method', 'lognormal', ...    % weight prior method
                  args{:}
                };
    %
    % *for numerical reasons (should never be a problem with sane parameters)
    %
    
    
    if (exist('snn_options','file')==2) && isempty(snn_options( 'FileCache' ))
        snn_options( 'colors', [ 0.0, 0.0, 1.0; ...
                     0.0, 0.8, 0.0; ...
                     1.0, 0.4, 0.4; ...
                     0.8, 0.8, 0.0; ...
                     0.7, 0.7, 0.7; ...
                     0.8, 0.0, 0.8; ...
                     0.0, 0.6, 0.8; ...
                     0.8, 0.2, 0.2; ...
                     0.3, 0.6, 0.0; ...
                     0.4, 0.4, 0.4; ] );

        snn_options( 'FontName', 'Droid Sans' );
        snn_options( 'FontSize', 8 );
        snn_options( 'BasePath', base_path );
        snn_options( 'FileCache', true );
        snn_options( 'verbose', false );
    end
end
