# Supplementary material for: Network Plasticity as Bayesian Inference
Source: PLoS Comput Biol. 2015 Nov 6;11(11):e1004485. doi: 10.1371/journal.pcbi.1004485 (PMC4636322; doi:10.1371/journal.pcbi.1004485)
Supplement: S1 Code — (TAR.GZ) [file pcbi.1004485.s007.tar.gz › synaptic-sampling-code/snn8.15/snn_progress.m]

function snn_progress( pct )
% disp a simple progress bar

    if nargin==1
        if ischar(pct)
            fprintf( '%s...   %%0', pct );
        else
            if pct<0
                fprintf('%c%c%c%cfailed!\n',8,8,8,8);
            else
                fprintf('%c%c%c%c%3d%%',8,8,8,8,max(0,min(100,round(100*pct))));
            end
        end
    else
        fprintf('%c%c%c%cdone.\n',8,8,8,8);
    end
end
