# Supplementary material for: Network Plasticity as Bayesian Inference
Source: PLoS Comput Biol. 2015 Nov 6;11(11):e1004485. doi: 10.1371/journal.pcbi.1004485 (PMC4636322; doi:10.1371/journal.pcbi.1004485)
Supplement: S1 Code — (TAR.GZ) [file pcbi.1004485.s007.tar.gz › synaptic-sampling-code/snn8.15/snn_version.m]

function version = snn_version
% snn_version: retruns the toolbox version string
%
% version = snn_version
%
% David Kappel 31.08.2015
%

    version = '8.15';
end
