# Supplementary material for: Network Plasticity as Bayesian Inference
Source: PLoS Comput Biol. 2015 Nov 6;11(11):e1004485. doi: 10.1371/journal.pcbi.1004485 (PMC4636322; doi:10.1371/journal.pcbi.1004485)
Supplement: S1 Code — (TAR.GZ) [file pcbi.1004485.s007.tar.gz › synaptic-sampling-code/snn8.15/snn_new.m]

function net = snn_new( varargin )
% snn_new: creates a new SNN network
%
% net = snn_new( num_neurons, num_inputs, ... )
%
% Creates a new SNN network. Optional parameters will
% modifie the network behaviour. Parameters that can
% be passed here are the same as to the
% <a href = "matlab:help snn_set">snn_set</a> function.
%
% input
%   num_neurons:  number of wta neurons.
%   num_inputs:   number of network inputs.
%
% output
%   net:          The snn network structure.
% 
% see also
%   <a href = "matlab:help snn_set">snn_set</a>
%   <a href = "matlab:help snn_train">snn_train</a>
%
% David Kappel
% 04.01.2010
%
    
    net.p_required_methods = snn_options('RequiredMethods');
    
    net.iteration = 0;    
    net.train_time = 0;
    
    net = snn_set( net, varargin{:} );
end
