# Supplementary material for: Network Plasticity as Bayesian Inference
Source: PLoS Comput Biol. 2015 Nov 6;11(11):e1004485. doi: 10.1371/journal.pcbi.1004485 (PMC4636322; doi:10.1371/journal.pcbi.1004485)
Supplement: S1 Code — (TAR.GZ) [file pcbi.1004485.s007.tar.gz › synaptic-sampling-code/snn8.15/private/alloc_field.m]

function M = alloc_field( net, type, dim )
% allocate an array of given size and data type

    [fct_args,a_pos] = snn_dispatch_args( net, type );
    gen_fct = type(1:a_pos-1);

    switch gen_fct        
        case 'rand'
            if length(fct_args)==1
                M = fct_args(1)*rand( dim );
            elseif length(fct_args)==2
                M = fct_args(1) + (fct_args(2)-fct_args(1))*rand( dim );
            else
                error('wrong number of arguments')
            end

        case 'randn'
            M = fct_args(2)*randn( dim ) + fct_args(1);

        case 'beta'
            M = betarnd( fct_args(1), fct_args(2), dim );

        case 'scbeta'
            M = fct_args(1)*betarnd( fct_args(2), fct_args(3), dim );

        case 'spikes'
            M = rand( dim )<=fct_args(1);

        case 'szeros'
            M = zeros( dim, 'single' );

        case 'izeros'
            M = zeros( dim, 'int32' );

        case 'zeros'
            M = zeros( dim );

        case 'ones'
            M = ones( dim );

        case 'const'
            M = fct_args(1)*ones( dim );

        otherwise
            fnc_name_field = strcat('p_',gen_fct,'_fcn');
            if isfield(net,fnc_name_field)
                M = net.(fnc_name_field)(net,dim,'sample');
            else
                error('unknown allocator type: "%s"',gen_fct); 
            end
    end
end
