# Supplementary material for: Network Plasticity as Bayesian Inference
Source: PLoS Comput Biol. 2015 Nov 6;11(11):e1004485. doi: 10.1371/journal.pcbi.1004485 (PMC4636322; doi:10.1371/journal.pcbi.1004485)
Supplement: S1 Code — (TAR.GZ) [file pcbi.1004485.s007.tar.gz › synaptic-sampling-code/snn8.15/private/snn_alloc.m]

function net = snn_alloc( net, allocators, reset )
% Allocate the fields defined by allocators.
%
% net = snn_alloc( net, allocators )
% net = snn_alloc( net, allocators, reset )
%
% Allocate the fields defined in the allocators cell-array.
%
% Generator function:
%   rand[A]     Random equally distributed numbers
%               between zero and A.
%   rand[A,B]   Random equally distributed numbers
%               between A and B.
%   randn[A,B]  Normal distributed numbers with
%               mean A and standard deviation B.
%   beta[A,B]   Beta distributed numbers.
%   spikes[A]   Boolean values, poisson distributed
%               with rate A.
%   zeros       Zero float values with double precision.
%   szeros      Zero float values with single precision.
%   izeros      Zero int32 values.
%   ones        Ones float values with double precision.
%   const[A]    Const float values with double precision
%               with value A.
%
% 17.11.2010
%

    if (nargin < 2)
        reset = false;
    end

    for i=1:3:length(allocators)
        
        field_name = allocators{i};        
        gen_fct = allocators{i+1};
        dim = snn_dispatch_args( net, allocators{i+2} );
        
        if isfield( net, field_name ) && ~reset
            if any( size(net.( field_name )) ~= dim )
                net.( field_name ) = alloc_field( net, gen_fct, dim );
            end
        else
            net.( field_name ) = alloc_field( net, gen_fct, dim );
        end
    end
end
