# Supplementary material for: Network Plasticity as Bayesian Inference
Source: PLoS Comput Biol. 2015 Nov 6;11(11):e1004485. doi: 10.1371/journal.pcbi.1004485 (PMC4636322; doi:10.1371/journal.pcbi.1004485)
Supplement: S1 Code — (TAR.GZ) [file pcbi.1004485.s007.tar.gz › synaptic-sampling-code/snn8.15/README.txt]

    Matlab Spiking Neural Network (SNN) Toolbox
    Copyright (C) 2015 Kappel David

    License Statement:

    This program is free software: you can redistribute it and/or modify
    it under the terms of the GNU General Public License as published by
    the Free Software Foundation, either version 3 of the License, or
    (at your option) any later version.

    This program is distributed in the hope that it will be useful,
    but WITHOUT ANY WARRANTY; without even the implied warranty of
    MERCHANTABILITY or FITNESS FOR A PARTICULAR PURPOSE.  See the
    GNU General Public License for more details.

    You should have received a copy of the GNU General Public License
    along with this program.  If not, see <http://www.gnu.org/licenses/>.


    Details to the Code:

    SNN is a small toolbox for Matlab that is designed for fast prototyping
    of spiking neural networks and models of synaptic plasticity. It
    includes functions for managing file i/o (see snn_save, snn_load),
    handing of experimental run session (see snn_switch_session), parsing
    arguments (see snn_process_options) and handling and generating generic
    network objects (see snn_new). It also includes a simple meta language
    that can be used parse information about network parameters directly
    from the documentation of a source file (see
    private/snn_parse_meta_data.m for more details).

    David Kappel, Graz, August 2015
