# Supplementary material for: Network Plasticity as Bayesian Inference
Source: PLoS Comput Biol. 2015 Nov 6;11(11):e1004485. doi: 10.1371/journal.pcbi.1004485 (PMC4636322; doi:10.1371/journal.pcbi.1004485)
Supplement: S1 Code — (TAR.GZ) [file pcbi.1004485.s007.tar.gz › synaptic-sampling-code/snn8.15/snn_allocate_field.m]

function field = snn_allocate_field( net, field_name, dim )
% allocate an array of size DIM the same type as FIELD_NAME
%
% David Kappel
% 04.12.2014
%
    idx = strmatch(field_name, {net.p_allocators{1:3:end}}, 'exact');    
    if isempty(idx)
        error('Network has no field named %s',field_name);
    end
    field = alloc_field( net, net.p_allocators{(idx-1)*3+2}, dim );
end
