# Supplementary material for: Network Plasticity as Bayesian Inference
Source: PLoS Comput Biol. 2015 Nov 6;11(11):e1004485. doi: 10.1371/journal.pcbi.1004485 (PMC4636322; doi:10.1371/journal.pcbi.1004485)
Supplement: S1 Code — (TAR.GZ) [file pcbi.1004485.s007.tar.gz › synaptic-sampling-code/snn8.15/snn_get_method.m]

function method = snn_get_method( fcn_name )
% snn_get_method: returns the method handler for given method name.
%
% method = snn_get_method( fcn_name )
%
% David Kappel 30.09.2014
%

    method = eval( ['@(net,data,ct)(',fcn_name,'(net,data,ct))'] );
end
