# Supplementary material for: Network Plasticity as Bayesian Inference
Source: PLoS Comput Biol. 2015 Nov 6;11(11):e1004485. doi: 10.1371/journal.pcbi.1004485 (PMC4636322; doi:10.1371/journal.pcbi.1004485)
Supplement: S1 Code — (TAR.GZ) [file pcbi.1004485.s007.tar.gz › synaptic-sampling-code/snn8.15/snn_set.m]

function net = snn_set( net, varargin )
% snn_set: sets SNN network parameters.
%
% net = snn_set( net, 'parameter', <value>, ... )
%
% Sets network parameters. The list of 'parameter'
% <value> pairs can have arbitrary length. the
% default parameters that can be set here are:
%
% name                type    default  description
% ---------------------------------------------------------------------
% train_method        string  '*'      The method used for training
% sample_method       string  '*'      The method used for sampling
% performance_method  string  '*'      The performance evaluation method
%
% A list of all wta methods can be generated by
% the function <a href = "matlab:snn_list_methods">snn_list_methods</a>.
% The train-, sample- and performance methods may add
% additional parameters to the network through their
% meta data. If the parameter list contains ...,'reset_fields', true, ...
% all fields will be newly allocated.
%
% input
%   net:       A snn network.
%              See <a href="matlab:help snn_new">snn_new</a>.
%
% output
%   net:       The modified network structure.         
%
% see also
%   <a href="matlab:help snn_parse_meta_data">snn_parse_meta_data</a>
%   <a href = "matlab:snn_list_methods">snn_list_methods</a>
%   <a href = "matlab:snn_new">snn_new</a>
%
% David Kappel 30.06.2010
%

    if (nargin<1)
        error('Not enought input arguments!');
    end

    if ~isstruct( net )
        error('Unexpected argument type for ''net''!');
    end

    
    required_methods = net.p_required_methods;    
    external_packages = {};
    method_fcn_names = {};
    
    cur_method_idx = 1;

    while (cur_method_idx <= length(required_methods))
        
        cur_method_prefix = required_methods{cur_method_idx};
        cur_method_idx = cur_method_idx + 1;        
        cur_method_name = strcat(cur_method_prefix,'_method');        
        default_method = '*';
        
        if isfield(net,cur_method_name)
            default_method = net.(cur_method_name);
        end
        
        [ net.(cur_method_name), reset_fields, varargin ] = ...
            snn_process_options( varargin, cur_method_name, default_method, 'reset_fields', false );

        [fcn_name,net.(cur_method_name)] = snn_find_method( cur_method_prefix, net.(cur_method_name) );
        net.(strcat('p_',cur_method_prefix,'_fcn')) = eval( ['@(net,data,ct)(',fcn_name,'(net,data,ct))'] );       
        cur_params = snn_dispatch_meta_data( [fcn_name,'.m'], 'parameters', 1 );
        pack_using = snn_parse_meta_data( [fcn_name,'.m'], 'using', 0 );
        external_packages = { external_packages{:}, pack_using{:} };
        method_fcn_names = { method_fcn_names{:}, fcn_name };
        
        for i=1:2:length(cur_params)
            if strcmp(cur_params{i},'p_required_methods')
                for new_method = snn_parse_args(cur_params{i+1})
                    if isempty(strmatch(new_method{:},required_methods,'exact'))
                        required_methods = { required_methods{:}, new_method{:} };
                    end
                end
            elseif ~isfield( net, cur_params{i} )
                net.( cur_params{i} ) = cur_params{i+1};
            end
        end
    end

    net.p_required_methods = required_methods;
    
    fields_args = {};
    
    if ~isempty( external_packages )
        snn_include( external_packages{:} );
    end
    
    allocators = {};
    
    for method_fcn_name = method_fcn_names
        new_allocs = snn_parse_meta_data( [method_fcn_name{:},'.m'], 'fields', 2 );
        allocators = { allocators{:}, new_allocs{:} };
    end
    
    net.p_allocators = allocators;
    
    for i=1:2:length(varargin)
        if (length(varargin{i})>=2) && strcmp( varargin{i}(1:2), 'p_' )
            error( 'cant set private parameter ''%s''!', varargin{i} );
        end
        if any(ismember({allocators{1:3:end}}',varargin{i}))
            fields_args = { fields_args{:}, varargin{i:(i+1)} };
            continue;
        end            
        if ~isfield(net,varargin{i})
            warning('parameter ''%s'' seems to be unused!', varargin{i} );
        end
        net.( varargin{i} ) = varargin{i+1};
    end
    
    net = snn_alloc( net, net.p_allocators, reset_fields );
    
    for i=1:2:length(fields_args)
        if (length(fields_args{i})>=2) && strcmp( fields_args{i}(1:2), 'p_' )
            error( 'cant set private field ''%s''!', fields_args{i} );
        end
        a_id = 3*(find(ismember({allocators{1:3:end}}',fields_args{i}))-1)+1;
        dim = snn_dispatch_args( net, allocators{a_id+2} );
        if any(dim ~= size(fields_args{i+1}))
            error('field argument ''%s'' hast the wrong size! (should be %i x %i)', fields_args{i}, dim(1), dim(2) );
        end
        net.( fields_args{i} ) = fields_args{i+1};
    end
end
