# Supplementary material for: Network Plasticity as Bayesian Inference
Source: PLoS Comput Biol. 2015 Nov 6;11(11):e1004485. doi: 10.1371/journal.pcbi.1004485 (PMC4636322; doi:10.1371/journal.pcbi.1004485)
Supplement: S1 Code — (TAR.GZ) [file pcbi.1004485.s007.tar.gz › synaptic-sampling-code/snn8.15/snn_locate_data_file.m]

function file_name = snn_locate_data_file( i, epoch, ignore_er )
% Locate the data set file in the current session directory
%
% file_name = snn_locate_data_file( index, epoch )
%
% Locate the data set file with given index in the given
% directory and returns the file location. data_set_dir
% must be a string pointing to a directory, index must
% be an interger. If no matching file was found, an empty
% string is returned.
%

    if nargin<3
        ignore_er = false;
    end
    if nargin<2
        epoch = [];
    end
    if nargin<1
        i = 'last';
    end
    file_name = locate_data_file( snn_get_session_path, i, epoch, ignore_er );
end
