# Supplementary material for: Network Plasticity as Bayesian Inference
Source: PLoS Comput Biol. 2015 Nov 6;11(11):e1004485. doi: 10.1371/journal.pcbi.1004485 (PMC4636322; doi:10.1371/journal.pcbi.1004485)
Supplement: S1 Code — (TAR.GZ) [file pcbi.1004485.s007.tar.gz › synaptic-sampling-code/snn8.15/snn_get_session_path.m]

function session_path = snn_get_session_path()
% returns the save path of the current session.
%
% session_path = snn_get_session_path()
%
% David Kappel
% 29.10.2014
%
%

    session_path = snn_options( 'SessionPath' );
    
    if isempty(session_path)
        error('no session selected.');
    end
end
