# Supplementary material for: Network Plasticity as Bayesian Inference
Source: PLoS Comput Biol. 2015 Nov 6;11(11):e1004485. doi: 10.1371/journal.pcbi.1004485 (PMC4636322; doi:10.1371/journal.pcbi.1004485)
Supplement: S1 Code — (TAR.GZ) [file pcbi.1004485.s007.tar.gz › synaptic-sampling-code/snn8.15/snn_clear_cache.m]

function snn_clear_cache( varargin )
% clear all cached files.
%
% David Kappel
% 29.10.2014
%
%

    if nargin==0
        fields = fieldnames( snn_options );
        for i = 1:length(fields)
            field = fields{i};
            if strncmp('FILE_CACHE__',field,12)
                snn_options(field,[]);
            end
        end
    else
        for i = 1:length(varargin)
            snn_options(['FILE_CACHE__',varargin{i}],[]);            
        end
    end
end
