# Supplementary material for: Network Plasticity as Bayesian Inference
Source: PLoS Comput Biol. 2015 Nov 6;11(11):e1004485. doi: 10.1371/journal.pcbi.1004485 (PMC4636322; doi:10.1371/journal.pcbi.1004485)
Supplement: S1 Code — (TAR.GZ) [file pcbi.1004485.s007.tar.gz › synaptic-sampling-code/snn8.15/snn_assert_equal.m]

function snn_assert_equal( val1, val2, tolerance )
% snn_assert_equal: assert the two values to be equal
%
% snn_assert_equal( val1, val2 )
% snn_assert_equal( val1, val2, tolerance )
%
% Compares the two values and raises an error message
% if their eucledian distance is above the given
% tolerance. If no tolerance is given, the value default
% value of 1e-10 is taken.
%
% see also
%   <a href="matlab:help snn_options">snn_options</a>
%
%
% David Kappel
% 12.12.2010
%
%

    if ( nargin < 2 )
        error( 'Not enought input arguments!' );
    end
    
    if ( nargin < 3 )
        tolerance = 1e-10;
    end
    
    if sum( ( val1 - val2 ).^2 ) > tolerance
        if snn_options('NoKeyboard')
            error( 'Assertion failed!' );
        else
            fprintf('encountered assertion error! dropping to keyboard...\n');
            keyboard;
        end
    end
end
