# Supplementary material for: Network Plasticity as Bayesian Inference
Source: PLoS Comput Biol. 2015 Nov 6;11(11):e1004485. doi: 10.1371/journal.pcbi.1004485 (PMC4636322; doi:10.1371/journal.pcbi.1004485)
Supplement: S1 Code — (TAR.GZ) [file pcbi.1004485.s007.tar.gz › synaptic-sampling-code/run_experiment.m]

function session_path = run_experiment(varargin)
% run_experiment.m
% 
% Train a WTA circuit using synaptic sampling with changing
% input distribution.
%
% This setting realizes experiment 4 of:
%   D. Kappel, S. Habenschuss, R. Legenstein and W. Maass.
%   Network Plasticity as Bayesian Inference. PLOS Computational
%   Biology, 2015.
%
%
% Institute for Theoretical Computer Science
% Graz University of Technology
%
% 31.08.2015
% David Kappel
% http://www.igi.tugraz.at/kappel/
%
%

%% init

run snn8.15/snn_include.m
snn_include( 'synaptic_sampling', 'plotting', 'mix_gauss' );

[ num_it_p1, ...
  num_it_p2, ...
  num_it_p3, ...
  save_interval, ...  
  num_dim, ...
  exp_mode, ...
  input_std, ...
  groups, ...
  default_params ] = snn_process_options( default_options(varargin{:}), ...
                                          'num_it_p1', [], ...
                                          'num_it_p2', [], ...
                                          'num_it_p3', 0, ...
                                          'save_interval', 200, ...
                                          'num_dim', 3, ...
                                          'exp_mode', 'costom', ...
                                          'input_std', 0.1, ...
                                          'num_neurons', 10 );

pattern_length = 0.2;
                                      
h = 3600/pattern_length;

if strcmp(exp_mode,'ee-se')
    num_it_p1 = 3*h;
    num_it_p2 = 1.0*h;
    num_it_p3 = 5.0*h;
elseif strcmp(exp_mode,'ee-ee')
    num_it_p1 = 3*h;
    num_it_p2 = 6*h;
    num_it_p3 = 0*h;
elseif isempty(num_it_p1) || isempty(num_it_p2)
    error('costom time limits must be set');
end
    
fprintf('running experimental setup mode: %s ...\n', exp_mode);

snn_switch_session( 'exp-mix-gauss' );


%% train the network

train_set_generator = generate_mix_gauss_pattern_sequence_nd( 'init', 'pattern_length', pattern_length, ...
                                                              'pattern_padding_length', 0.00, 'pattern_rate', 80, ...
                                                              'num_dim', num_dim, 'input_std', input_std );

seq_id_schedule = [ rand_int(1,num_it_p1,1,3), rand_int(1,num_it_p2,1,7), rand_int(1,num_it_p3,1,3) ];


train_set_generator.num_it_p1 = num_it_p1;
train_set_generator.num_it_p2 = num_it_p2;
train_set_generator.num_it_p3 = num_it_p3;
train_set_generator.exp_mode = exp_mode;
train_set_generator.seq_id_schedule = seq_id_schedule;


do_learning_task( default_params{:}, ...
                  'seq_ids', seq_id_schedule, ...     % angles of bar patterns shown
                  'num_neurons', sum(groups), ...     % number of WTA neurons
                  'save_interval', save_interval, ... % number of iterations between 2 save files
                  'use_lateral_weights', false, ...   % turn off lateral weights
                  'num_train_sets', length(seq_id_schedule), ...
                  'num_inputs', train_set_generator.num_inputs, ...
                  'train_set_generator', train_set_generator, ...
                  'collect', {'Pt','Xt','Zt','At','R','T'} );

              
eval_weight_hist;

eval_turnover;

plot_weight_evolution;

session_path = snn_get_session_path();
