# Supplementary material for: Network Plasticity as Bayesian Inference
Source: PLoS Comput Biol. 2015 Nov 6;11(11):e1004485. doi: 10.1371/journal.pcbi.1004485 (PMC4636322; doi:10.1371/journal.pcbi.1004485)
Supplement: S1 Code — (TAR.GZ) [file pcbi.1004485.s007.tar.gz › synaptic-sampling-code/synaptic_sampling/rand_int.m]

function result = rand_int(n,m,min_v,max_v)
% genearte random integer between min and max value
    result = floor( rand(n,m)*(max_v-min_v+1)+min_v );
end
