# Supplementary material for: Network Plasticity as Bayesian Inference
Source: PLoS Comput Biol. 2015 Nov 6;11(11):e1004485. doi: 10.1371/journal.pcbi.1004485 (PMC4636322; doi:10.1371/journal.pcbi.1004485)
Supplement: S1 Code — (TAR.GZ) [file pcbi.1004485.s007.tar.gz › synaptic-sampling-code/synaptic_sampling/do_learning_task.m]

function save_path = do_learning_task( varargin )
% DO_LEARNING_TASK runs an experiment that uses the HMM SEM network
% 
% function save_path = do_learning_task( exp_path, pat_sequences, ... )
%
% Train patterns into a HMM SEM network. Returns path that contains the
% training results.
%
% 02.11.2011
% David Kappel
%

%% init

    [ num_neurons, ...
      num_inputs, ...
      num_train_sets, ...
      num_runs, ...
      free_run_time, ...
      free_run_seqs, ...
      free_run_pat_lenghts, ...
      seq_probs, ...
      seq_ids, ...
      save_interval, ...
      num_test_sets, ...
      show_fig, ...
      pat_labels, ...
      num_epochs, ...
      train_set_generator, ...
      net, ...
      pretrain_ff_weights, ...
      field_collectors, ...
      net_V, ...
      input_process, ...
      regen_seqs, ...
      save_network_only, ...
      sleep_phase_length, ...
      network_modifier, ...
      varargin ] = snn_process_options( varargin, ...
                                        'num_neurons', 10, ...
                                        'num_inputs', [], ...
                                        'num_train_sets', 1000, ...
                                        'num_runs', 1, ...
                                        'free_run_time', 0.500, ...
                                        'free_run_seqs', [], ...
                                        'free_run_pat_lenghts', [], ...
                                        'seq_probs', [], ...
                                        'seq_ids', [], ...
                                        'save_interval', 100, ...
                                        'num_test_sets', 0, ...
                                        'show_fig', false, ...
                                        'pat_labels', [], ...
                                        'num_epochs', 1, ...
                                        'train_set_generator', [], ...
                                        'network', [], ...
                                        'pretrain_ff_weights', false, ...
                                        'collect', {}, ...
                                        'net_V', [], ...
                                        'input_process', 'poisson', ...
                                        'regen_seqs', false, ...
                                        'save_network_only', false, ...
                                        'sleep_phase_length', 0, ...
                                        'network_modifier', [] );


    snn_options('RequiredMethods',{'train', 'sample', 'performance'});
    
    close all; drawnow;

    free_set_generator = [];

    save_path = snn_get_session_path();
    
    if isempty( save_path )
        return;
    end

    data_set_files = dir( [ save_path, 'data_set_*.mat' ] );

    continue_training = 0;
    cur_iteration = 1;
    cur_epoch = 1;
    
    if ~isempty( data_set_files )

        continue_training = sscanf( data_set_files(end).name, 'data_set_%d.mat' );

        u_input = input( sprintf( 'continue training at iteration? (default %i): ', continue_training ), 's' );

        if ~isempty( str2num( u_input ) )
            continue_training = str2num( u_input );
            cur_iteration = mod( continue_training, 100000 )+1;
            cur_epoch = floor( continue_training/100000 )+1;
            
            if (cur_iteration <= 0)
                cur_iteration = 1;
            end
            if (cur_epoch <= 0)
                cur_epoch = 1;
            end
        end
    end

%% create data sets

    if isempty( train_set_generator )
        error( 'Argument ''train_set_genrator'' required!' );
    end

    if ~isfield( train_set_generator, 'pat_labels' )
        train_set_generator.pat_labels = pat_labels;
    end
    
    if ~isempty( free_run_pat_lenghts )
        free_run_pat_lenghts(end+1) = free_run_time - sum(free_run_pat_lenghts);
        free_set_generator.pattern_length = free_run_pat_lenghts;
    end
    
    if isempty( num_inputs )
        if isempty( train_set_generator )
            error( 'Argument ''train_set_genrator'' or ''num_inputs'' required!' );
        end    
        num_inputs = length( train_set_generator.patterns{1} );
    end

    if isempty( free_set_generator )
        save_network_only = true;
    end    
    
    if ~isempty( net )
        continue_training = 1;
    end

    if ~save_network_only
        snn_save('testing_set.mat',free_set_generator);
    end
    
    snn_save('training_set.mat',train_set_generator);
    
%% create network

    for epoch = cur_epoch:num_epochs
        
        if ( continue_training == 0 )

            net = snn_new( 'num_neurons', num_neurons, 'num_inputs', num_inputs, varargin{:} );

            % create training/testing sets
            if regen_seqs || (epoch == 1)
                snn_progress('creating test sets');

                test_set = cell(1,num_test_sets);

                for i = 1:num_test_sets
                    test_set{i}.seq_id = i;
                    train_set_generator.seq_id = i;
                    train_set_generator.mode = 'test';
                    test_set{i}.data = train_set_generator.fcn_generate( train_set_generator, 1 );
                    snn_progress(i/num_test_sets);
                end
                snn_progress();
                
                snn_progress('creating free run sets');

                free_run_data = cell(1,num_test_sets);

                free_set_generator = train_set_generator;

                if ~isempty( free_run_seqs )
                    for i=1:length(free_run_seqs)
                        free_run_seqs{i}(end) = length( free_set_generator.patterns );
                    end
                    free_set_generator.free_run_seqs = free_run_seqs;
                    free_set_generator.pat_sequences = free_run_seqs;
                    free_set_generator.process = input_process;
                end

                for i = 1:num_test_sets
                    free_run_data{i}.seq_id = i;
                    free_set_generator.seq_id = i;
                    free_run_data{i}.data = free_set_generator.fcn_generate( free_set_generator, 1 );
                    snn_progress(i/num_test_sets);
                end
                snn_progress();
            end
                       
            if pretrain_ff_weights
                pats = [ train_set_generator.patterns{1:num_patterns} ];
                net.W = repmat( log(pats/10), 1, ceil(num_neurons/num_patterns) )';
                net.W = max( -50, net.W(1:num_neurons,1:num_inputs) );
            end
            
            if ~isempty( net_V )
                net.V = net_V;
            end
        else
            net = snn_set( net, varargin{:} );
        end

        continue_training = 0;

        net.num_runs = 1;
        net.hX_init = zeros( num_inputs, 2 );
        net.hZ_init = zeros( num_neurons, 2 );
               
        dump_params( net, train_set_generator, varargin );

%% train network

        tic;        
        sim_train = [];        
        mean_time_per_epoch = nan;

        for i = cur_iteration:(num_train_sets+1)

            iteration = net.iteration;
            
            if ~isempty(network_modifier)
                net = network_modifier.fcn_modify( network_modifier, net );
            end
            
            if ( mod(iteration,save_interval) == 0 )
                
                fprintf( '\niteration: %i/%i\n', iteration, num_train_sets );
                file_name = sprintf( 'data_set_%02d%07d.mat', epoch-1, iteration );
                
                if save_network_only
                    snn_save( file_name, 'net', 'sim_train' );
                else
                    net_sim = net;

                    for j = 1:num_test_sets

                        net_sim.use_inhibition = true;
                        [sim_test{j},net_sim] = snn_simulate( net_sim, test_set{j}.data, 'collect', { 'Xt', 'Pt', 'Zt', 'T', field_collectors{:} } );
                        [sim_free{j},net_sim] = snn_simulate( net_sim, free_run_data{j}.data, 'collect', { 'Xt', 'Pt', 'Zt', 'T', field_collectors{:} } );        
                    end

                    performance( epoch, iteration/save_interval+1 ) = snn_performance( net, sim_test{1} );

                    data_set.net = net;
                    data_set.sim_train = sim_train;
                    data_set.sim_test = sim_test;
                    data_set.sim_free = sim_free;
                    data_set.performance = performance;

                    if show_fig
                        plot_data_set( data_set );
                    end
                    
                    snn_save( file_name, 'net', 'sim_train', 'sim_test', 'sim_free', 'all_seq_ids', ...
                              'performance', 'num_trials', 'seq_probs' );
                end
                
                time_elapsed = toc; tic;
                if isnan(mean_time_per_epoch) || (i <= cur_iteration+save_interval)
                    mean_time_per_epoch = time_elapsed;
                else
                    mean_time_per_epoch = time_elapsed*0.05 + 0.95*mean_time_per_epoch;
                end
                if i>cur_iteration
                    est_time_finish = round(mean_time_per_epoch/save_interval*(num_train_sets-i+1));
                    units = {'second', 'minute', 'hour'};
                    unit_id = 1;
                    while (unit_id<=length(units)) && (est_time_finish>=100)
                        est_time_finish = round(est_time_finish/60);
                        unit_id = unit_id+1;
                    end
                    fprintf( 'elapsed time: %.2fs,   estimated time to finish: %.0f %s(s).\n', time_elapsed, est_time_finish, units{unit_id} );
                end
                
                sim_train = [];
            end

            if isempty( seq_ids )
                seq_id = find( cumsum(seq_probs) > rand(), 1 );
            else
                seq_id = seq_ids( mod(i-1,length(seq_ids))+1 );
            end

            all_seq_ids( epoch, i ) = seq_id;
            train_set_generator.seq_id = seq_id;
            train_set_generator.mode = 'train';

            net.num_runs = num_runs;

            [net,cur_sim_train] = snn_update_ct( net, [], ...
                                             'set_generator', train_set_generator, ...
                                             'collect', field_collectors );
                                         
            if (sleep_phase_length > 0)
                eta_old=net.eta; hX_old=net.hX; hZ_old=net.hZ;
                net.eta=-eta_old; net.hX(:)=0;
                snn_update_ct( net, append_data( [], [], 'min_length', sleep_phase_length ) );
                net.eta=eta_old; net.hX=hX_old; net.hZ=hZ_old;
            end

            num_trials( epoch, i ) = net.num_trials;

            net.num_runs = 1;

            sim_test = cell(num_test_sets,1);
            sim_free = cell(num_test_sets,1);
            
            sim_train = append_data( sim_train, cur_sim_train );
        end

        cur_iteration = 1;
        
    end
end
