# Supplementary material for: Network Plasticity as Bayesian Inference
Source: PLoS Comput Biol. 2015 Nov 6;11(11):e1004485. doi: 10.1371/journal.pcbi.1004485 (PMC4636322; doi:10.1371/journal.pcbi.1004485)
Supplement: S1 Code — (TAR.GZ) [file pcbi.1004485.s007.tar.gz › synaptic-sampling-code/synaptic_sampling/wta_draw_k.m]

function [Z,k] = wta_draw_k( P )
%
% [Z,k] = wta_draw_k( P )
%
% Draw a random sample vector Z from a distribution P.
% P is assumed to be normalised over columns, so for
% each column a sample is drawn. Output has the same
% dimensionality as P.
%
% 05.08.2011
%

    k = find( cumsum(P,1) > rand(), 1 );
    
    if isempty(k)
        k = size(P,1);
    end
    
    Z = sparse( k, 1, 1, size(P,1), 1 );    
end
