# Supplementary material for: Network Plasticity as Bayesian Inference
Source: PLoS Comput Biol. 2015 Nov 6;11(11):e1004485. doi: 10.1371/journal.pcbi.1004485 (PMC4636322; doi:10.1371/journal.pcbi.1004485)
Supplement: S1 Code — (TAR.GZ) [file pcbi.1004485.s007.tar.gz › synaptic-sampling-code/synaptic_sampling/snn_weight_prior_lognormal.m]

function W = snn_weight_prior_lognormal( net, data, ct )
% evaluate a lognormal weight prior on the given network
%
% W = snn_weight_prior_lognormal( net, data, ct )
%
% Evaluates the update function for the given set of network weights.
% If 'sample' is passed for argument ct, a sample form a the lognoral
% distribution is generated. If 'lambda' is passed a lamda function
% for the weight udpates is returned.
%
% @parameters:
%   w_prior_mean           1.00     synaptic weights prior
%   w_prior_sigma          0.50     synaptic weights std
%   w_prior_alpha          1.00     synaptic weights alpha scale
%   w_prior_d_max         10.00     maximum derivative
%   w_prior_rate           1.00     update rate for prior
%   w_prior_init_mean      ''       mean initial weight
%   w_prior_init_sigma     ''       initial weight std
%   w_prior_b_min          0.02     min learning rate
%
% David Kappel
% 11.03.2014
%
%

    if ischar( ct ) && strcmp( ct, 'sample' )
        % returns scaled samples drawn from the prior   W  ~  p( W )
        if isempty(net.w_prior_init_mean)
            init_mean = net.w_prior_mean;
        else
            init_mean = net.w_prior_init_mean;
        end
        if isempty(net.w_prior_init_sigma)
            init_sigma = net.w_prior_sigma;
        else
            init_sigma = net.w_prior_init_sigma;
        end
        W = init_mean + init_sigma*randn( data );
    elseif ischar( ct ) && strcmp( ct, 'psi' )
        % returns lambda funciton of weight change induced by prior, i.e.  d/dW  log p( W )
        W = @(w)  min( net.w_prior_d_max, ( 1 + 1/(net.w_prior_sigma^2).*( net.w_prior_mean - log(max(eps,w)) ) )./max(eps,w) );
    elseif ischar( ct ) && strcmp( ct, 'eta' )
        % returns lambda funciton of learning rate, i.e. \eta( W )
        W = @(w) max( net.w_prior_b_min, w.^2 );
    elseif ischar( ct ) && strcmp( ct, 'prior' )
        % returns lambda funciton of learning rate, i.e. \eta( W )
        W = @(w) 1./(w.*net.w_prior_sigma*sqrt(2*pi)).*exp(-((log(w)-net.w_prior_mean).^2)./(2*(net.w_prior_sigma^2)));
    else
        % returns weight change induced by prior, i.e.  d/dW  log p( W )
        W = min( net.w_prior_d_max, -( (log(max(eps,data)) - net.w_prior_mean)./(net.w_prior_sigma.^2) + 1 )./max(eps,data) );
    end
end
