# Supplementary material for: Network Plasticity as Bayesian Inference
Source: PLoS Comput Biol. 2015 Nov 6;11(11):e1004485. doi: 10.1371/journal.pcbi.1004485 (PMC4636322; doi:10.1371/journal.pcbi.1004485)
Supplement: S1 Code — (TAR.GZ) [file pcbi.1004485.s007.tar.gz › synaptic-sampling-code/synaptic_sampling/filter_spike_train.m]

function [result,num_spikes] = filter_spike_train(St, idx, samples, filter_type, varargin)
% Filter given spike train with specified filter.
%
% usage:
% result = filter_spike_train(St, idx, samples, 'gauss', sigma)
% result = filter_spike_train(St, idx, samples, 'dblexp', tau_r, tau_f)
%
% 29.10.2014
% David Kappel
%
%

    switch filter_type
        case 'gauss'
            assert(nargin==5,'not enought input arguments');
            fil = inline('exp( -(t.^2)./(2*args{1}^2) )', 't', 'args');
        case 'dblexp'
            assert(nargin==6,'not enought input arguments');
            fil = inline('exp(-max(0,t)/args{2}) - exp(-max(0,t)/args{1})', 't', 'args');
        case 'alpha'
            assert(nargin==6,'not enought input arguments');
            fil = inline('max(0,t).*(exp(-max(0,t)/args{2}) - exp(-max(0,t)/args{1}))', 't', 'args');
        otherwise
            error('unknown filter type!');
    end

    result = zeros( length(idx), length(samples) );
    num_spikes = zeros( length(idx), 1 );
    
    for i = 1:size( St, 2 )
        j = find(St(1,i)==idx);
        if isempty(j)
            continue;
        end
        result(j,:) = result(j,:) + fil( samples - St(2,i), varargin );
        num_spikes(j) = num_spikes(j) + 1;
    end
end
