# Supplementary material for: Network Plasticity as Bayesian Inference
Source: PLoS Comput Biol. 2015 Nov 6;11(11):e1004485. doi: 10.1371/journal.pcbi.1004485 (PMC4636322; doi:10.1371/journal.pcbi.1004485)
Supplement: S1 Code — (TAR.GZ) [file pcbi.1004485.s007.tar.gz › synaptic-sampling-code/synaptic_sampling/snn_performance_ct.m]

function [net, performance] = snn_performance_ct( net, data, ct )
% Normalized conditional entropy performance measure.
%
% [net, performance] = wta_performance_ce( net, data )
%
% SNN performance method that calculates the normalized
% conditional entropy.
%
% net:
%   A wta-network, see wta_new().
%
% data:
%   Test data structure.
%

    testTprob = double( min( 1, data.Pt(1:(end-1),:) ) );
    
    if isfield(data, 'T')
        T = sparse( double( data.T ), 1:length(double( data.T )), 1 );
        targets = T(:,ceil(data.Pt(end,:)));
    else
        error('FIXME: Not implemented yet!!!');
    end
    
    probY = sum(targets,1);
    probLT = sparse(targets)*diag(probY)*testTprob';
    probLT = probLT/sum(sum(probLT));
    
    HLT=sum(sum(probLT.*log(max(eps,probLT))));
    HT=sum(sum(probLT,1).*log(max(eps,sum(probLT,1))));
    HL=sum(sum(probLT,2).*log(max(eps,sum(probLT,2))));

    performance = (HLT-HT)/HL;
end
