# Supplementary material for: Network Plasticity as Bayesian Inference
Source: PLoS Comput Biol. 2015 Nov 6;11(11):e1004485. doi: 10.1371/journal.pcbi.1004485 (PMC4636322; doi:10.1371/journal.pcbi.1004485)
Supplement: S1 Code — (TAR.GZ) [file pcbi.1004485.s007.tar.gz › synaptic-sampling-code/synaptic_sampling/wta_softmax.m]

function [P,A] = wta_softmax( U )
% 
% [P,A] = wta_softmax( U )
%
% Calculates the softmax function normalised
% over first dimension.
% Safe softmax function, avoids problems due to
% finite float precision.
%
% 02.06.2010
%


   U_max =  max(U,[],1);
   U_exp = exp( U - U_max );   
   A_n = sum(U_exp,1);   
   P = U_exp./A_n;   
   A = log( A_n ) + U_max;   
end
