# Supplementary material for: Network Plasticity as Bayesian Inference
Source: PLoS Comput Biol. 2015 Nov 6;11(11):e1004485. doi: 10.1371/journal.pcbi.1004485 (PMC4636322; doi:10.1371/journal.pcbi.1004485)
Supplement: S1 Code — (TAR.GZ) [file pcbi.1004485.s007.tar.gz › synaptic-sampling-code/synaptic_sampling/dump_params.m]

function dump_params( net, set_generator, other, ex_path )
% write network parameters to text file

    if nargin<4
        ex_path = snn_get_session_path;
    end

    f = fopen( fullfile( ex_path,'params.txt' ), 'w' );
    
    fprintf(f,'Network parameters:\n');
    dump_network_params( net, ex_path, f );
    fprintf(f,'\n');

    fprintf(f,'Training set parameters:\n');
    dump_network_params( set_generator, ex_path, f );
    fprintf(f,'\n');

    fprintf(f,'Global parameters:\n');
    dump_network_params( snn_options, ex_path, f );

    fclose(f);
end
