# Supplementary material for: Network Plasticity as Bayesian Inference
Source: PLoS Comput Biol. 2015 Nov 6;11(11):e1004485. doi: 10.1371/journal.pcbi.1004485 (PMC4636322; doi:10.1371/journal.pcbi.1004485)
Supplement: S1 Code — (TAR.GZ) [file pcbi.1004485.s007.tar.gz › synaptic-sampling-code/synaptic_sampling/append_data.m]

function [data_set] = append_data( data_set, other_data, min_length )
% append data to the end of the dataset.

    if nargin<3
        min_length = [];
    end

    if isempty( data_set )
        data_set = struct('time',[0,0]);
    end

    if ~isempty(other_data)
        t_offset = data_set.time(end);
        other_field_names = fieldnames(other_data); 
        
        for i = 1:length(other_field_names)
            
            cur_field_name = other_field_names{i};
            cur_field = other_data.(cur_field_name);
            
            if strcmp(cur_field_name,'time')
                data_set.time = [ data_set.time, other_data.time+t_offset ];
            elseif isfield(data_set,cur_field_name)
                if (cur_field_name(end) == 't') && ~isempty(cur_field)
                    cur_field(end,:) = cur_field(end,:) + t_offset;
                end
                data_set.(cur_field_name) = [ data_set.(cur_field_name), cur_field ];
            else
                data_set.(cur_field_name) = cur_field;
            end
        end
    end
    
    if ~isempty( min_length ) && (min_length > data_set.time(end))
        data_set.time = [data_set.time, min_length];
    end
end
