# Supplementary material for: Network Plasticity as Bayesian Inference
Source: PLoS Comput Biol. 2015 Nov 6;11(11):e1004485. doi: 10.1371/journal.pcbi.1004485 (PMC4636322; doi:10.1371/journal.pcbi.1004485)
Supplement: S1 Code — (TAR.GZ) [file pcbi.1004485.s007.tar.gz › synaptic-sampling-code/synaptic_sampling/snn_sample_ctsp_lognormal.m]

function net = snn_sample_ctsp_lognormal( net, data, ct )
% Draws a spike from sem network - continuous time spiking hmm sems with structure plasticity.
%
% [net,Z,P] = snn_sample_ct( net, data, ct )
%
% Generates the output of a given wta-network by drawing
% a winner neuron from the current output probabilities
% (standard version).
%
% inputs:
%   net:  A network, see: snn-new()
%   data: A data structure to be simulated.
%   ct:   Current time index.
%
% output:
%   net:      The (modified) network structure
%
% @parameters:
%   num_neurons            10         number of output neurons
%   num_inputs             10         number of input neurons
%   tau_x_r                0.002      time constant of epsp window rise
%   tau_z_r                0.002      time constant of epsp window rise
%   tau_x_f                0.02       time constant of epsp window fall
%   tau_z_f                0.02       time constant of epsp window fall
%   tau_rf                 0.005      time constant of refractory window
%   tau_r_r                8.0        time constant of adaptation current
%   tau_r_f                10.0       time constant of adaptation current
%   output_rate            200        network spike rate per WTA group
%   groups                 ''         assignment of neurons to groups
%   temperature            1          sampling temperature
%   iw_mode                'exact'    method to calculate importance weights
%   use_lateral_weights    false      use lateral weights
%   update_on_spike        false      update weights when spike occurs
%   fix_num_spikes         false      fix number of output spikes
%   clipped_w_for_learning false      use clipped weights for learning
%   use_prior              true       use prior for learning
%   w_offs                 2          shift constant for weights (-log(alpha))
%   w_noise                1          std of brownian noise on synapitc weights
%   w_rf                  -10         strength of refractory window
%   w_r                   -100        adaptation weight
%   theta_w_min           -5          minimum value of synaptic parameters
%   weight_prior_method    lognormal  method for weight prior distribution
%   record_w               ''         record feedforward weights
%   record_v               ''         record lateral weights
%   clip_weights           ''         clip weights to zero at this value
%   theta_0                3          offset of synaptic weight prameter
%   rec_delay              0.005      delay on recurrent synapses
%   w_d_max                10         clip weight updates at this value
%   w_prior_N              100        number of samples parameter
%   output_spike_times     ''         times points of the network to spike
%   p_required_methods     [weight_prior]
%
% @fields:
%   W_map    ones           [num_neurons,num_inputs]    mapping form feedforward weights
%   V_map    ones           [num_neurons,num_neurons]   mapping between lateral weights
%   N_map    ones           [1,num_neurons]             mapping for neurons
%   W        zeros          [num_neurons,num_inputs]    feedforward network weights
%   V        zeros          [num_neurons,num_neurons]   recurrent network weights
%   theta_W  weight_prior   [num_neurons,num_inputs]    feedforward network weights
%   theta_V  weight_prior   [num_neurons,num_neurons]   recurrent network weights
%   rec_spikes    zeros  [0,0]             recurrent spike events
%   last_spike_t  zeros  [num_neurons,1]   last output spike times
%   hX    zeros   [num_inputs,2]    feedforward PSPs
%   hZ    zeros   [num_neurons,2]   recurrent PSPs
%   hR    zeros   [num_neurons,2]   adaptation current
%   R     zeros   [1,1]             current importance weight (log)
%   num_o zeros   [num_neurons,1]   number of output spikes per neuron
%   Pt    zeros   [0,0]             history of output prob.
%   Ut    zeros   [0,0]             history of membrane potentials.
%   Wt    zeros   [0,0]             history of synaptic weights
%   Vt    zeros   [0,0]             history of synaptic weights
%   Zt    zeros   [2,0]             history of output spike
%   At    szeros  [2,0]             log activity of network at spike times
%   A_w   zeros   [2,0]             log activity at feedforward synapses at spike times
%   A_v   zeros   [2,0]             log activity at recurrent synapses at spike times
%   It    zeros   [0,0]             inhibitory current at spike times
%
%
% David Kappel
% 24.05.2011
%
%

    t = data.time(ct(1));
    
    time_range = data.time(ct(end))-data.time(ct(1));
    
    if isempty(net.groups)
        net.groups = net.num_neurons;
    end
    
    if ~isempty(net.output_spike_times)
        spike_times = net.output_spike_times;
        num_spikes = length(spike_times);
    else
        if net.fix_num_spikes
            num_spikes = round( length(net.groups)*net.output_rate*time_range );
        else
            num_spikes = poissrnd( double( length(net.groups)*net.output_rate*time_range ) );
        end

        spike_times = sort( time_range*rand( 1, num_spikes ) );
    end
    
    delta_t = double( diff([0,spike_times]) );
    
    rec_spikes = double([ net.rec_spikes, [zeros(1,num_spikes);spike_times+net.rec_delay] ]);
    num_rs = size(net.rec_spikes,2);
    
    net.Zt = zeros(2, num_spikes, 'single');
    net.Pt = zeros(net.num_neurons+1, num_spikes, 'single');
    net.Ut = zeros(net.num_neurons+1, num_spikes, 'single');    
    net.At = zeros(2,num_spikes, 'single');
    
    net.Ut(end,:) = spike_times;
    
    hX = net.hX;
    hZ = net.hZ;
    
    hX_all = zeros(net.num_inputs,num_spikes);
    hZ_all = zeros(net.num_neurons,num_spikes);
    A_v = zeros(1,num_spikes);
    A_w = zeros(1,num_spikes);

    % init wta groups
    chosen_group = randi(1,num_spikes,1,length(net.groups));    

    group_idx = [ 0, cumsum( net.groups ) ];
    active_neurons = find(net.N_map>0);
    nrn_idx = cell(1,length(net.groups));
    for g = 1:length(net.groups)
        nrn_idx{g} = intersect(active_neurons, (group_idx(g)+1):(group_idx(g+1)) );
        if isempty(nrn_idx{g})
            keyboard;
            error('empty group found!');
        end
    end
    last_update_time = repmat( data.time(ct(1)), 1, length(net.groups) );
   
    use_exact_iw = net.use_iw && strcmp( net.iw_mode, 'exact' );
    do_assertions = snn_options('assert');
    
    net.num_o(:) = 0;
    
    W_map = ( net.W_map > 0 );
    V_map = ( net.use_lateral_weights*net.V_map > 0 );
    
    if ~isempty(net.record_w)
        net.Wt = nan(numel(net.record_w)+1,num_spikes);
    end
    if ~isempty(net.record_v)
        net.Vt = nan(numel(net.record_v)+1,num_spikes);
    end
    if ~isempty(net.clip_weights)
        clip_weights = net.clip_weights;
    else
        clip_weights = exp(-net.theta_0);
    end

    prior_rate = net.use_prior/net.w_prior_sigma^2;
    
    num_sp_z = diff( [0; sum( repmat(rec_spikes(2,:),num_spikes,1) < repmat(spike_times',1,size(rec_spikes,2)), 2)] );
    num_sp_x = diff( [0; sum( repmat(data.Xt(2,:),num_spikes,1) < repmat(spike_times',1,size(data.Xt,2)), 2) ] );
    
    i = 1;
    l = 1;
    
    for j = 1:num_spikes

        t = spike_times(j);
        l_r = l+(1:num_sp_z(j))-1;
        i_r = i+(1:num_sp_x(j))-1;
        
        hZ(:,1) = hZ(:,1).*exp(-(delta_t(j))/net.tau_z_r) + ...
                  sum( sparse(rec_spikes(1,l_r),1:num_sp_z(j),exp( -double(t-rec_spikes(2,l_r))/net.tau_z_r ),net.num_neurons,num_sp_z(j)), 2 );
        hZ(:,2) = hZ(:,2).*exp(-(delta_t(j))/net.tau_z_f) + ...
                  sum( sparse(rec_spikes(1,l_r),1:num_sp_z(j),exp( -double(t-rec_spikes(2,l_r))/net.tau_z_f ),net.num_neurons,num_sp_z(j)), 2 );
        
        hX(:,1) = hX(:,1).*exp(-(delta_t(j))/net.tau_x_r) + ...
                  sum( sparse(double(data.Xt(1,i_r)),1:num_sp_x(j),exp( -double(t-data.Xt(2,i_r))/net.tau_x_r ),net.num_inputs,num_sp_x(j)), 2 );
        hX(:,2) = hX(:,2).*exp(-(delta_t(j))/net.tau_x_f) + ...
                  sum( sparse(double(data.Xt(1,i_r)),1:num_sp_x(j),exp( -double(t-data.Xt(2,i_r))/net.tau_x_f ),net.num_inputs,num_sp_x(j)), 2 );
        
        l=l+num_sp_z(j); i=i+num_sp_x(j);
        
        net.hR(:,1) = net.hR(:,1).*exp(-double(delta_t(j))/net.tau_r_r);
        net.hR(:,2) = net.hR(:,2).*exp(-double(delta_t(j))/net.tau_r_f);

        d_hX = diff(hX,1,2);
        d_hZ = diff(hZ,1,2);

        hX_all(:,j) = d_hX;
        hZ_all(:,j) = d_hZ;

        % update membrane potential
        u_rf = net.w_rf*exp(-double(t-net.last_spike_t)/net.tau_rf);

        grp_nrns = nrn_idx{chosen_group(j)};

        % ou process on synaptic parameters
        if net.eta>0
            drift_rate = ((t-last_update_time(chosen_group(j)))*net.eta*prior_rate);
            std_wiener = net.temperature*sqrt(2*net.eta*(t-last_update_time(chosen_group(j))));
        
            net.theta_W(grp_nrns,:) = max( net.theta_w_min, net.theta_W(grp_nrns,:) + ...
                                           drift_rate*(net.w_prior_mean-net.theta_W(grp_nrns,:)) + ...
                                           std_wiener*randn(length(grp_nrns),net.num_inputs) );
            net.theta_V(grp_nrns,:) = max( net.theta_w_min, net.theta_V(grp_nrns,:) + ...
                                           drift_rate*(net.w_prior_mean-net.theta_V(grp_nrns,:)) + ...
                                           std_wiener*randn(length(grp_nrns),net.num_neurons) );
            last_update_time(chosen_group(j)) = t;

            W = W_map(grp_nrns,:).*exp(net.theta_W(nrn_idx{chosen_group(j)},:) - net.theta_0);
            V = V_map(grp_nrns,:).*exp(net.theta_V(nrn_idx{chosen_group(j)},:) - net.theta_0);
            
            if net.clipped_w_for_learning
                W = max(0,W-clip_weights);
                V = max(0,V-clip_weights);
            end
                
            net.W(grp_nrns,:) = W;
            net.V(grp_nrns,:) = V;
        else
            W = W_map(grp_nrns,:).*net.W(grp_nrns,:);
            V = V_map(grp_nrns,:).*net.V(grp_nrns,:);
        end
        
        if ~net.clipped_w_for_learning
            W = max(0,W-clip_weights);
            V = max(0,V-clip_weights);
        end

        U_w = W*d_hX;
        U_v = V*d_hZ + u_rf(grp_nrns) + net.w_r*diff(net.hR(grp_nrns,:),1,2);

        U = U_w + U_v;

        P_t = zeros(net.num_neurons,1);

        [P_t(grp_nrns),A] = wta_softmax( U );

        % draw spike
        [Z_i,k] = wta_draw_k(P_t);

        net.Zt(:,j) = [k;t];
        net.Pt(:,j) = [P_t;t];
        net.Ut(grp_nrns,j) = U;
        rec_spikes(1,j+num_rs) = k;

        net.num_o(k) = net.num_o(k)+1;

        net.last_spike_t(k) = t;
        net.hR(k,:) = net.hR(k,:)+1;

        net.At(:,j) = [A,t];


        if do_assertions
            if length(net.groups) == 1
                [P_t_2,A_2] = wta_softmax( U );
                snn_assert_equal( P_t, P_t_2 );
                snn_assert_equal( A, A_2 );
            end
            
            l=l-num_sp_z(j); i=i-num_sp_x(j);
            
            if j==1
                hX_gd = net.hX;
                hZ_gd = net.hZ;
                last_input_spikes = repmat(data.time(ct(1)), net.num_inputs, 1);
                last_output_spikes = repmat(data.time(ct(1)), net.num_neurons, 1);
            end
            
            % update feedforward synapses
            while (i < size(data.Xt,2)) && (t > data.Xt(2,i))

                n_id = data.Xt(1,i);
                sp_t = data.Xt(2,i);

                hX_gd(n_id,1) = hX_gd(n_id,1)*exp(-double(sp_t-last_input_spikes(n_id))/net.tau_x_r) + 1;
                hX_gd(n_id,2) = hX_gd(n_id,2)*exp(-double(sp_t-last_input_spikes(n_id))/net.tau_x_f) + 1;

                last_input_spikes(n_id) = sp_t;
                i = i+1;
            end

            % update lateral synapses
            while (l < size(rec_spikes,2)) && (t > rec_spikes(2,l))

                n_id = rec_spikes(1,l);
                sp_t = rec_spikes(2,l);

                hZ_gd(n_id,1) = hZ_gd(n_id,1)*exp(-double(sp_t-last_output_spikes(n_id))/net.tau_z_r) + 1;
                hZ_gd(n_id,2) = hZ_gd(n_id,2)*exp(-double(sp_t-last_output_spikes(n_id))/net.tau_z_f) + 1;

                last_output_spikes(n_id) = sp_t;
                l = l+1;
            end
            
            hZ_gd(:,1) = hZ_gd(:,1).*exp(-double(t-last_output_spikes)/net.tau_z_r);
            hZ_gd(:,2) = hZ_gd(:,2).*exp(-double(t-last_output_spikes)/net.tau_z_f);
            hX_gd(:,1) = hX_gd(:,1).*exp(-double(t-last_input_spikes)/net.tau_x_r);
            hX_gd(:,2) = hX_gd(:,2).*exp(-double(t-last_input_spikes)/net.tau_x_f);
            
            last_input_spikes(:) = t;
            last_output_spikes(:) = t;
            
            snn_assert_equal( hZ, hZ_gd );
            snn_assert_equal( hX, hX_gd );            
        end

        if use_exact_iw
            [P_t_v,A_v(j)] = wta_softmax( U_v );
            [P_t_w,A_w(j)] = wta_softmax( U_w );

            A = A - A_v(j) - A_w(j);

            if do_assertions
                [P_t_h,A_h] = wta_softmax( log( mk_stochastic( exp(U_v) ) ) + ...
                                           log( mk_stochastic( exp(U_w) ) ) );
                snn_assert_equal( P_t, P_t_h );
                snn_assert_equal( A, A_h );
            end
        end

        if any(isnan(P_t))
            if snn_options('NoKeyboard')
                error('encountered numerical stability issue!');
            else
                fprintf('encountered numerical stability issue! dropping to keyboard...\n');
                keyboard;
            end
        end

        if net.eta>0
             W_exp_k = exp( double( net.W(k,:) - net.w_offs ) );
             V_exp_k = exp( double( net.V(k,:) - net.w_offs ) );
        
             net.theta_W(k,:) = net.theta_W(k,:) + net.w_prior_N*net.eta*(net.W(k,:).*(d_hX'-min(net.w_d_max,W_exp_k)));
             net.theta_V(k,:) = net.theta_V(k,:) + net.w_prior_N*net.eta*(net.V(k,:).*(d_hZ'-min(net.w_d_max,V_exp_k)));
        end

        if ~isempty(net.record_w)
            net.Wt(:,j) = [net.W(net.record_w), t];
        end
        if ~isempty(net.record_v)
            net.Vt(:,j) = [net.V(net.record_v), t];
        end
    end
    
    delta_t = double(data.time(ct(end))-t);
    t = data.time(ct(end));
    
    num_sp_z = sum( (spike_times(l:end) + net.rec_delay) < t, 2 );
    num_sp_x = sum( data.Xt(2,i:end) < t, 2 );
    
    l_r = l+(1:num_sp_z)-1;
    i_r = i+(1:num_sp_x)-1;

    
    hZ(:,1) = hZ(:,1).*exp(-(delta_t)/net.tau_z_r) + ...
              sum( sparse(rec_spikes(1,l_r),1:num_sp_z,exp( -double(t-rec_spikes(2,l_r))/net.tau_z_r ),net.num_neurons,num_sp_z), 2 );
    hZ(:,2) = hZ(:,2).*exp(-(delta_t)/net.tau_z_f) + ...
              sum( sparse(rec_spikes(1,l_r),1:num_sp_z,exp( -double(t-rec_spikes(2,l_r))/net.tau_z_f ),net.num_neurons,num_sp_z), 2 );

    hX(:,1) = hX(:,1).*exp(-(delta_t)/net.tau_x_r) + ...
              sum( sparse(double(data.Xt(1,i_r)),1:num_sp_x,exp( -double(t-data.Xt(2,i_r))/net.tau_x_r ),net.num_inputs,num_sp_x), 2 );
    hX(:,2) = hX(:,2).*exp(-(delta_t)/net.tau_x_f) + ...
              sum( sparse(double(data.Xt(1,i_r)),1:num_sp_x,exp( -double(t-data.Xt(2,i_r))/net.tau_x_f ),net.num_inputs,num_sp_x), 2 );

    l=l+num_sp_z;
    
    if net.eta>0
        % ou process on synaptic parameters
        drift_rate = (delta_t*net.eta*prior_rate);
        std_wiener = net.temperature*sqrt(2*net.eta*delta_t);
        net.theta_W = net.theta_W + drift_rate*(net.w_prior_mean-net.theta_W) + std_wiener*randn(size(net.theta_W));
        net.theta_V = net.theta_V + drift_rate*(net.w_prior_mean-net.theta_V) + std_wiener*randn(size(net.theta_V));

        % update weights
        net.W = W_map.*exp(net.theta_W - net.theta_0);
        net.V = V_map.*exp(net.theta_V - net.theta_0);
    end
    
    net.rec_spikes = rec_spikes(:,l:end);
    net.rec_spikes(2,:) = net.rec_spikes(2,:)-t;
    net.last_spike_t = net.last_spike_t - t;
    
    net.R = mean( net.At(1,:) );
    
    net.A_v = A_v;
    net.A_w = A_w;
    
    if use_exact_iw
        net.It = [ net.At(1,:)+A_v+A_w; net.At(2,:)  ];
    else
        net.It = net.At;
    end
    
    net.hX = hX;
    net.hZ = hZ;
    net.hX_all = hX_all;
    net.hZ_all = hZ_all;
end
